# Supplementary material for: Variability in the Response against Teladorsagia circumcincta in Lambs of Two Canarian Sheep Breeds
Source: Int J Mol Sci. 2022 Dec 20;24(1):29. doi: 10.3390/ijms24010029 (PMC9820046; doi:10.3390/ijms24010029)
Supplement: Supplementary file 1 [file ijms-24-00029-s001.zip]

Archive with 2 entries (2 files):
- ijms-2052620-supplementary/Supplementary File S1.xlsx
- ijms-2052620-supplementary/Supplementary File S2.xlsx
