# Supplementary material for: Variability in the Response against Teladorsagia circumcincta in Lambs of Two Canarian Sheep Breeds
Source: Int J Mol Sci. 2022 Dec 20;24(1):29. doi: 10.3390/ijms24010029 (PMC9820046; doi:10.3390/ijms24010029)
Supplement: Supplementary file 1 [file ijms-24-00029-s001.zip › ijms-2052620-supplementary/Supplementary File S1.xlsx]

## Sheet: Pathways
Table S1A. Pathways negatively correlated with cumulative FEC at p < 0.01
Ontology	Name of the pathway	Significant genes	S	N	S/N (%)	OR	Z-score	p-value	p-value (adjusted)
BP	Regulation of interleukin-4 production	CD3E, CD40LG, LEF1, PRKCQ, PRKCZ	5	13	38.46	49.26	-1387	4.146e-07	0.0005647
BP	Interleukin-4 production	CD3E, CD40LG, LEF1, PRKCQ, PRKCZ	5	17	29.41	32.83	-1213	1.912e-06	0.001302
BP	Positive regulation of interleukin-4 production	CD3E, CD40LG, PRKCQ, PRKCZ	4	11	36.36	44.64	-1206	8.528e-06	0.00269
BP	T cell activation	B2M, CD5, IFNG, CD3E, CD4, CD40LG, LEF1, CCR7, LAT, PRKCQ, PRKCZ, IL27	12	197	6.09	5.35	-0.855	9.358e-06	0.00269
BP	Regulation of T cell activation	CD5, IFNG, CD3E, CD4, CD40LG, CCR7, LAT, PRKCQ, PRKCZ, IL27	10	135	7.41	6.51	-0.861	9.874e-06	0.00269
BP	Regulation of leukocyte cell-cell adhesion	CD5, IFNG, CD3E, CD4, CD40LG, CCR7, LAT, PRKCQ, PRKCZ, IL27	10	145	6.90	6.03	-0.830	1.853e-05	0.004206
BP	Regulation of lymphocyte activation	CD5, IFNG, CD3E, CD4, CD40LG, NOD2, CCR7, LAT, PRKCQ, PRKCZ, IL27	11	183	6.01	5.23	-0.813	2.548e-05	0.004957
BP	Regulation of cell-cell adhesion	CD5, IFNG, CD3E, CD4, CD40LG, LEF1, CCR7, LAT, PRKCQ, PRKCZ, IL27	11	188	5.85	5.08	-0.802	3.272e-05	0.00557
BP	Leukocyte cell-cell adhesion	CD5, IFNG, CD3E, CD4, CD40LG, CCR7, LAT, PRKCQ, PRKCZ, IL27	10	163	6.13	5.31	-0.783	5.083e-05	0.007407
BP	Positive regulation of immune system process	B2M, CD5, IFNG, CD3E, CD4, CD40LG, NOD2, LEF1, CACNB3, CCR7, CRTAM, IL34, PRKCQ, GPLD1, PLA2G7, PRKCZ	16	397	4.03	3.52	-0.803	5.438e-05	0.007407
BP	T cell differentiation	B2M, IFNG, CD3E, CD4, LEF1, CCR7, PRKCZ, IL27	8	106	7.55	6.54	-0.777	6.955e-05	0.008612
BP	Lymphocyte activation	B2M, CD5, IFNG, CD3E, CD4, CD40LG, NOD2, LEF1, CCR7, LAT, PRKCQ, PRKCZ, IL27	13	287	4.53	3.91	-0.767	8.983e-05	0.009001
BP	Positive regulation of T cell activation	CD5, IFNG, CD3E, CD40LG, CCR7, PRKCQ, PRKCZ	7	82	8.54	7.43	-0.773	9.213e-05	0.009001
BP	Regulation of leukocyte activation	CD5, IFNG, CD3E, CD4, CD40LG, NOD2, CCR7, LAT, PRKCQ, PRKCZ, IL27	11	214	5.14	4.41	-0.752	0.0001062	0.009001
BP	Regulation of alpha-beta T cell activation	IFNG, CD3E, PRKCQ, PRKCZ, IL27	5	37	13.51	12.28	-0.822	0.0001093	0.009001
BP	Positive regulation of lymphocyte activation	CD5, IFNG, CD3E, CD40LG, NOD2, CCR7, PRKCQ, PRKCZ	8	113	7.08	6.10	-0.753	0.0001094	0.009001
BP	Alpha-beta T cell activation	IFNG, CD3E, LEF1, PRKCQ, PRKCZ, IL27	6	59	10.17	8.96	-0.781	0.0001123	0.009001
BP	Positive regulation of leukocyte cell-cell adhesion	CD5, IFNG, CD3E, CD40LG, CCR7, PRKCQ, PRKCZ	7	87	8.05	6.97	-0.750	0.0001342	0.01015
BP	Lymphocyte differentiation	B2M, IFNG, CD3E, CD4, CD40LG, LEF1, CCR7, PRKCZ, IL27	9	150	6.00	5.14	-0.735	0.0001452	0.01041
BP	Cytokine production	B2M, IFNG, CD3E, CD40LG, NOD2, LEF1, ADAMTS3, IL1R2, CCR7, S100A13, CRTAM, PRKCQ, PRKCZ, IL27	14	346	4.05	3.48	-0.753	0.0001584	0.01079
BP	Interleukin-1 secretion	NOD2, IL1R2, CCR7, S100A13	4	22	18.18	17.34	-0.853	0.0001691	0.01097
BP	CD4-positive, alpha-beta T cell activation	IFNG, LEF1, PRKCQ, PRKCZ, IL27	5	41	12.20	10.91	-0.781	0.0001803	0.01116
BP	Regulation of cell activation	CD5, IFNG, CD3E, CD4, CD40LG, NOD2, CCR7, LAT, PRKCQ, PRKCZ, IL27	11	230	4.78	4.08	-0.725	0.0002006	0.0115
BP	Regulation of CD4-positive, alpha-beta T cell activation	IFNG, PRKCQ, PRKCZ, IL27	4	23	17.39	16.42	-0.834	0.0002027	0.0115
BP	Positive regulation of alpha-beta T cell activation	IFNG, CD3E, PRKCQ, PRKCZ	4	24	16.67	15.60	-0.816	0.0002408	0.01233
BP	Lymphocyte costimulation	CD5, CD3E, CCR7	3	10	30.00	33.19	-0.949	0.0002444	0.01233
BP	T cell costimulation	CD5, CD3E, CCR7	3	10	30.00	33.19	-0.949	0.0002444	0.01233
BP	Positive regulation of leukocyte activation	CD5, IFNG, CD3E, CD40LG, NOD2, CCR7, PRKCQ, PRKCZ	8	128	6.25	5.33	-0.707	0.0002599	0.01264
BP	Single organism cell adhesion	CD5, IFNG, CD3E, CD4, CD40LG, LEF1, CCR7, LAT, PRKCQ, OLFM4, PRKCZ, IL27	12	280	4.29	3.65	-0.717	0.0002839	0.0129
BP	Immune response	B2M, IFNG, CD3E, CD4, CD40LG, NOD2, LEF1, LOC101102230, CACNB3, FYB1, CCR7, LAT, CRTAM, PRKCQ, IKBKE, GPLD1, PRKCZ, IL27	18	554	3.25	2.82	-0.765	0.000284	0.0129
BP	Positive regulation of cell activation	CD5, IFNG, CD3E, CD40LG, NOD2, CCR7, PRKCQ, PRKCZ	8	132	6.06	5.16	-0.696	0.0003205	0.01408
BP	Positive regulation of cell-cell adhesion	CD5, IFNG, CD3E, CD40LG, CCR7, PRKCQ, PRKCZ	7	101	6.93	5.92	-0.697	0.0003399	0.01447
BP	Regulation of immune system process	B2M, CD5, IFNG, CD3E, CD4, CD40LG, NOD2, LEF1, CACNB3, CCR7, LAT, CRTAM, IL34, PRKCQ, GPLD1, PLA2G7, PRKCZ, IL27	18	567	3.17	2.75	-0.756	0.0003766	0.01517
BP	Positive regulation of cytokine production	B2M, IFNG, CD3E, CD40LG, NOD2, CCR7, CRTAM, PRKCQ, PRKCZ, IL27	10	208	4.81	4.08	-0.693	0.0003787	0.01517
BP	Single organismal cell-cell adhesion	CD5, IFNG, CD3E, CD4, CD40LG, LEF1, CCR7, LAT, PRKCQ, PRKCZ, IL27	11	250	4.40	3.73	-0.696	0.0004114	0.01601
BP	Leuukocyte activation	B2M, CD5, IFNG, CD3E, CD4, CD40LG, NOD2, LEF1, CCR7, LAT, PRKCQ, PRKCZ, IL27	13	338	3.85	3.27	-0.707	0.0004491	0.01699
BP	CD4-positive, alpha-beta T cell differentiation involved in immune response	IFNG, LEF1, PRKCZ, IL27	4	29	13.79	12.47	-0.743	0.0005117	0.01787
BP	Alpha-beta T cell differentiation involved in immune response	IFNG, LEF1, PRKCZ, IL27	4	29	13.79	12.47	-0.743	0.0005117	0.01787
BP	Alpha-beta T cell activation involved in immune response	IFNG, LEF1, PRKCZ, IL27	4	29	13.79	12.47	-0.743	0.0005117	0.01787
BP	Cell activation	B2M, CD5, IFNG, CD3E, CD4, CD40LG, NOD2, LEF1, CCR7, LAT, PRKCQ, PRKCZ, IL27, ZP2	14	393	3.56	3.03	-0.706	0.0005812	0.01979
BP	Positive regulation of multicellular organismal processes	FGF7, B2M, IFNG, CD3E, CD4, CD40LG, NOD2, LEF1, BMPR2, F12, RND2, CCR7, CRTAM, IL34, PRKCQ, VASH2, CPNE6, GPLD1, PRKCZ, IL27	20	695	2.88	2.49	-0.759	0.0006185	0.02055
BP	Leukocyte differentiation	B2M, IFNG, CD3E, CD4, CD40LG, LEF1, CCR7, IL34, PRKCZ, IL27	10	223	4.48	3.78	-0.670	0.0006548	0.02105
BP	T cell differentiation involved in immune response	IFNG, LEF1, PRKCZ, IL27	4	31	12.90	11.55	-0.718	0.0006644	0.02105
BP	Regulation of cytokine production	B2M, IFNG, CD3E, CD40LG, NOD2, LEF1, IL1R2, CCR7, CRTAM, PRKCQ, PRKCZ, IL27	12	310	3.87	3.28	-0.682	0.0007097	0.02159
BP	Positive regulation of CD4-positive, alpha-beta T cells	IFNG, PRKCQ, PRKCZ	3	14	21.43	21.11	-0.802	0.0007134	0.02159
BP	Positive regulation of myeloid leukocyte differentiation	IFNG, CD4, LEF1, IL34	4	32	12.50	11.13	-0.707	0.0007517	0.02197
BP	Hemopoiesis	B2M, IFNG, CD3E, CD4, CD40LG, LEF1, CCR7, FLT3, IL34, KIRREL3, PRKCZ, IL27, SERPINB12	13	358	3.63	3.08	-0.687	0.0007716	0.02197
BP	Immune system process	B2M, CD5, IFNG, CD3E, CD4, CD40LG, NOD2, LEF1, LOC100422799, LOC101102230, CACNB3, FYB1, CCR7, LAT, CRTAM, FLT3, IL34, PRKCQ, KIRREL3, IKBKE, GPLD1, PLA2G7, PRKCZ, IL27, SERPINB12	25	984	2.54	2.23	-0.797	0.0007742	0.02197
MF	Cytokine receptor activity	CD4, IL1R2, CCR7, CSF2RA, CCRL2	5	56	8.93	7.33	-0.668	0.0009698	0.02696
BP	Interleukin-1 alpha secretion	IL1R2, S100A13	2	4	50.00	76.80	-1000	0.0009994	0.02722
Key
BP: Biological process
MF: Molecular function
S: Significantly differentially expressed genes
N: Total number of genes in term
S/N (%): Percentage of genes identified as significant within term
OR: Odds ratio
Z-score: (up regulated genes-down regulated genes) / (term size)2
p value: Raw (unadjusted) p-value
p-value (adjusted): FDR adjusted p-value (Benjamini-Hochberg procedure)

## Sheet: Genes
Table S1B. Genes present in the pathways negatively correlated with cumulative FEC at p <0.01
ADAMTS3
B2M
BMPR2
CD3E
CD40LG
CD5
CD4
CCR7
CACNB3
CRTAM
CPNE6
CSF2RA
CCRL2
FYB1
FGF7
F12
FLT3
GPLD1
IFNG
IL27
IL34
IL1R2
IKBKE
KIRREL3
LEF1
LAT
LOC101102230
LOC100422799
NOD2
OLFM4
PRKCQ
PRKCZ
PLA2G7
RND2
S100A13
SERPINB12
VASH2
ZP2
