# Supplementary material for: Variability in the Response against Teladorsagia circumcincta in Lambs of Two Canarian Sheep Breeds
Source: Int J Mol Sci. 2022 Dec 20;24(1):29. doi: 10.3390/ijms24010029 (PMC9820046; doi:10.3390/ijms24010029)
Supplement: Supplementary file 1 [file ijms-24-00029-s001.zip › ijms-2052620-supplementary/Supplementary File S2.xlsx]

## Sheet: Pathways
Table S2A. Pathways negatively correlated with worm burden at p < 0.01
Ontology	Name	Significant genes	S	N	S/N (%)	OR	Z-score	p-value	p-value (adjusted)
BP	T cell activation	CASP3, CTLA4, CD5, IL6, CD3E, CD4, CD40LG, LEF1, FOXP3, STAT3, RASGRP1, FYN, CCR7, LAT, IL7R, ZAP70, ITK, PRKCQ, CYLD, CD27, PELI1, CD274, PDCD1LG2, THEMIS, CD6, SLA2, STAT5B, ANXA1	28	197	14.21	8.60	-1.995	1.138e-15	2.625e-12
BP	Regulation of cell adhesion	CASP3, CTLA4, CD5, IL6, CD3E, CD4, CD40LG, LEF1, FN1, FOXP3, LMO7, SEMA4D, RASGRP1, CCR7, LAT, IL7R, UBASH3B, ZAP70, PRKCQ, CYLD, CYTIP, ITGA6, SLK, CD27, PELI1, CD274, PDCD1LG2, LAMA2, UTRN, PDE3B, OLFM4, CD6, STAT5B, ANXA1	34	328	10.37	6.14	-1.877	1.28e-14	1.476e-11
BP	Positive regulation of immune system process	CTLA4, CD5, IL6, CD3E, CD4, TLR3, CD40LG, NOD2, LEF1, FOXP3, STAT3, TXK, CD84, CACNB3, LCP2, RASGRP1, PRKCH, FYN, CCR7, IL7R, RPS6KA3, CRTAM, CD226, ZAP70, ITK, PRKCQ, CYLD, CD27, PELI1, CD274, PDCD1LG2, THEMIS, TESPA1, CD6, STAT5B, ANXA1, EVI2B	37	397	9.32	5.52	-1.857	2.223e-14	1.709e-11
BP	Cell surface receptor signaling pathway	CASP3, CTLA4, ARNTL, IL6, STAT5A, CD3E, EDN1, CD4, TLR3, LEF1, NRP2, FASLG, FOXP3, STAT3, SPRY1, LOC101102230, TXK, TGFBR3, CHRND, MLLT3, ADAMTS3, SEMA4D, CACNB3, LCP2, PRKCH, SPART, STK3, ST18, BEND6, FYN, CCR7, DIXDC1, TIPARP, LOC101110429, LAT, IL7R, SGPL1, UBASH3B, FLT3, CD226, ZAP70, ITK, ZMYND11, PRKCQ, CYLD, ITGA6, DAPK1, TNFSF10, CD27, PELI3, PELI1, ZRANB1, CD274, CSF2RA, GPR161, PDK4, TH…	63	1082	5.82	3.67	-1.915	2.982e-14	1.719e-11
BP	Immune system process	CASP3, CTLA4, CD5, IL6, CD3E, CD4, TLR3, CD40LG, NOD2, LEF1, FASLG, FOXP3, STAT3, LOC101102230, TXK, TGFBR3, CD84, CACNB3, LCP2, FYB1, RASGRP1, PRKCH, STK3, GPR15, FYN, CCR7, TIPARP, LAT, IL7R, SGPL1, RPS6KA3, UBASH3B, CRTAM, FLT3, CD226, ZAP70, ITK, ZMYND11, PRKCQ, CYLD, ITGA6, DAPK1, TNFSF10, CD27, TRIM21, KIRREL3, PELI1, CD274, PDCD1LG2, IKBKE, THEMIS, GPR171, TESPA1, CD6, SLA2, STAT5B, ANXA1,…	59	984	6.00	3.72	-1.881	7.522e-14	3.005e-11
BP	Immune response	CTLA4, IL6, CD3E, CD4, TLR3, CD40LG, NOD2, LEF1, FASLG, FOXP3, STAT3, LOC101102230, TXK, TGFBR3, CD84, CACNB3, LCP2, FYB1, RASGRP1, PRKCH, FYN, CCR7, LAT, IL7R, RPS6KA3, CRTAM, CD226, ZAP70, ITK, PRKCQ, CYLD, DAPK1, TNFSF10, TRIM21, PELI1, CD274, IKBKE, THEMIS, TESPA1, CD6, STAT5B, ANXA1, SAMHD1	43	554	7.76	4.61	-1.827	8.335e-14	3.005e-11
BP	Regulation of T cell activation	CASP3, CTLA4, CD5, IL6, CD3E, CD4, CD40LG, FOXP3, RASGRP1, CCR7, LAT, IL7R, ZAP70, PRKCQ, CYLD, CD27, PELI1, CD274, PDCD1LG2, CD6, STAT5B, ANXA1	22	135	16.30	9.81	-1.893	9.122e-14	3.005e-11
BP	Signal transduction	CASP3, CTLA4, ARNTL, CD5, IL6, STAT5A, CD3E, EDN1, CD4, TLR3, CD40LG, NOD2, LEF1, NRP2, FASLG, ADRA1D, FN1, FOXP3, STAT3, PPP2R5C, E2F7, SPRY1, LOC101102230, TXK, TGFBR3, CHRND, MLLT3, PIK3CG, ADAMTS3, TIAM1, PITPNC1, CHN2, ARHGEF3, SEMA4D, CACNB3, LOC101105165, LCP2, ARL14, RASGRP1, IQGAP2, PRKCH, ADCY6, SPART, STK3, ST18, BEND6, GPR15, LOC101106767, FYN, CCR7, DIXDC1, TIPARP, LOC101110429, LAT,…	103	2532	4.07	2.98	-2.047	1.414e-13	4.076e-11
BP	Regulation of cell-cell adhesion	CASP3, CTLA4, CD5, IL6, CD3E, CD4, CD40LG, LEF1, FOXP3, RASGRP1, CCR7, LAT, IL7R, UBASH3B, ZAP70, PRKCQ, CYLD, ITGA6, CD27, PELI1, CD274, PDCD1LG2, CD6, STAT5B, ANXA1	25	188	13.30	7.82	-1.823	2.085e-13	5.342e-11
BP	Signaling	CASP3, CTLA4, ARNTL, CD5, IL6, STAT5A, CD3E, SLC16A1, EDN1, CD4, TLR3, CD40LG, NOD2, LEF1, NRP2, FASLG, ADRA1D, FN1, FOXP3, STAT3, PPP2R5C, E2F7, SPRY1, LOC101102230, TXK, TGFBR3, CHRND, LMO7, MLLT3, PIK3CG, ADAMTS3, TIAM1, PITPNC1, CHN2, ARHGEF3, SEMA4D, CACNB3, LOC101105165, LCP2, ARL14, RASGRP1, IQGAP2, PRKCH, ADCY6, SPART, STK3, ST18, BEND6, GPR15, LOC101106767, FYN, CCR7, DIXDC1, TIPARP, LOC…	106	2678	3.96	2.93	-2.048	2.816e-13	6.493e-11
BP	Regulation of multicellular organismal process	CTLA4, ARNTL, IL6, STAT5A, CD3E, EDN1, CD4, TLR3, CD40LG, NOD2, LEF1, FASLG, FN1, FOXP3, STAT3, SPRY1, TXK, CD84, MLLT3, TIAM1, SYTL2, SEMA4D, ADTRP, RASGRP1, PRKCH, SPART, STK3, CNMD, AMIGO1, BEND6, F12, KIF13B, FYN, CCR7, DIXDC1, IL7R, SGPL1, RAPGEF2, UBASH3B, CRTAM, PAQR3, ZAP70, DISP3, DOCK4, PRKCQ, CYLD, VASH2, CD27, PELI1, CD274, TNIK, PDCD1LG2, GPR161, LAMA2, PDK4, PLAC8, GPR171, CPNE6, AG…	66	1239	5.33	3.35	-1.875	4.136e-13	7.99e-11
BP	Regulation of leukocyte cell-cell adhesion	CASP3, CTLA4, CD5, IL6, CD3E, CD4, CD40LG, FOXP3, RASGRP1, CCR7, LAT, IL7R, ZAP70, PRKCQ, CYLD, CD27, PELI1, CD274, PDCD1LG2, CD6, STAT5B, ANXA1	22	145	15.17	9.00	-1.827	4.158e-13	7.99e-11
BP	Leukocyte cell-cell adhesion	CASP3, CTLA4, CD5, IL6, CD3E, CD4, CD40LG, FOXP3, SEMA4D, RASGRP1, CCR7, LAT, IL7R, ZAP70, PRKCQ, CYLD, CD27, PELI1, CD274, PDCD1LG2, CD6, STAT5B, ANXA1	23	163	14.11	8.30	-1.801	5.731e-13	1.017e-10
BP	Single organism signaling	CASP3, CTLA4, ARNTL, CD5, IL6, STAT5A, CD3E, SLC16A1, EDN1, CD4, TLR3, CD40LG, NOD2, LEF1, NRP2, FASLG, ADRA1D, FN1, FOXP3, STAT3, PPP2R5C, E2F7, SPRY1, LOC101102230, TXK, TGFBR3, CHRND, MLLT3, PIK3CG, ADAMTS3, TIAM1, PITPNC1, CHN2, ARHGEF3, SEMA4D, CACNB3, LOC101105165, LCP2, ARL14, RASGRP1, IQGAP2, PRKCH, ADCY6, SPART, STK3, ST18, BEND6, GPR15, LOC101106767, FYN, CCR7, DIXDC1, TIPARP, LOC101110…	105	2673	3.93	2.87	-2.031	7.224e-13	1.19e-10
BP	Regulation of immune system process	CASP3, CTLA4, CD5, IL6, CD3E, CD4, TLR3, CD40LG, NOD2, LEF1, FOXP3, STAT3, TXK, CD84, CACNB3, LCP2, RASGRP1, PRKCH, FYN, CCR7, LAT, IL7R, RPS6KA3, UBASH3B, CRTAM, CD226, ZAP70, ITK, PRKCQ, CYLD, CD27, PELI1, CD274, PDCD1LG2, THEMIS, GPR171, TESPA1, CD6, STAT5B, ANXA1, EVI2B, SAMHD1	42	567	7.41	4.35	-1.764	8.408e-13	1.293e-10
BP	Leukocyte activation	CASP3, CTLA4, CD5, IL6, CD3E, CD4, CD40LG, NOD2, LEF1, FOXP3, STAT3, CD84, LCP2, RASGRP1, FYN, CCR7, LAT, IL7R, CD226, ZAP70, ITK, PRKCQ, CYLD, CD27, PELI1, CD274, PDCD1LG2, THEMIS, CD6, SLA2, STAT5B, ANXA1	32	338	9.47	5.47	-1.741	1.056e-12	1.521e-10
BP	Positive regulation of T cell activation	CD5, IL6, CD3E, CD40LG, FOXP3, RASGRP1, CCR7, IL7R, ZAP70, PRKCQ, CYLD, CD27, CD274, PDCD1LG2, CD6, STAT5B, ANXA1	17	82	20.73	12.88	-1.877	1.164e-12	1.578e-10
BP	Cell communication	CASP3, CTLA4, ARNTL, CD5, IL6, STAT5A, CD3E, SLC16A1, EDN1, CD4, TLR3, CD40LG, NOD2, LEF1, NRP2, FASLG, ADRA1D, FN1, FOXP3, STAT3, PPP2R5C, E2F7, SPRY1, LOC101102230, TXK, TGFBR3, CHRND, MLLT3, PIK3CG, ADAMTS3, TIAM1, PITPNC1, CHN2, ARHGEF3, SEMA4D, CACNB3, LOC101105165, LCP2, ARL14, RASGRP1, IQGAP2, PRKCH, ADCY6, SPART, STK3, ST18, BEND6, GPR15, LOC101106767, FYN, CCR7, DIXDC1, TIPARP, LOC101110…	105	2706	3.88	2.82	-2.018	1.7e-12	2.178e-10
BP	Positive regulation of response to stimulus	CTLA4, ARNTL, IL6, CD3E, EDN1, CD4, TLR3, CD40LG, NOD2, FASLG, FOXP3, STAT3, TXK, MLLT3, PIK3CG, ADAMTS3, SEMA4D, CACNB3, LCP2, RASGRP1, PRKCH, STK3, ST18, F12, FYN, CCR7, DIXDC1, LAT, IL7R, RPS6KA3, RAPGEF2, CRTAM, CD226, ZAP70, ITK, PRKCQ, CYLD, TNFSF10, CD27, PELI1, ZRANB1, TNIK, IKBKE, THEMIS, AKT3, AGT, PDCD4, TESPA1, CD6, SLA2, STAT5B, ANXA1, SLA, LMO3	54	915	5.90	3.55	-1.785	2.378e-12	2.886e-10
BP	Lymphocyte activation	CASP3, CTLA4, CD5, IL6, CD3E, CD4, CD40LG, NOD2, LEF1, FOXP3, STAT3, RASGRP1, FYN, CCR7, LAT, IL7R, ZAP70, ITK, PRKCQ, CYLD, CD27, PELI1, CD274, PDCD1LG2, THEMIS, CD6, SLA2, STAT5B, ANXA1	29	287	10.10	5.81	-1.712	2.711e-12	3.011e-10
BP	Positive regulation of lymphocyte activation	CD5, IL6, CD3E, CD40LG, NOD2, FOXP3, RASGRP1, CCR7, IL7R, ZAP70, PRKCQ, CYLD, CD27, PELI1, CD274, PDCD1LG2, CD6, STAT5B, ANXA1	19	113	16.81	10.03	-1.787	2.742e-12	3.011e-10
BP	Positive regulation of leukocyte activation	CD5, IL6, CD3E, CD40LG, NOD2, FOXP3, RASGRP1, CCR7, IL7R, CD226, ZAP70, PRKCQ, CYLD, CD27, PELI1, CD274, PDCD1LG2, CD6, STAT5B, ANXA1	20	128	15.62	9.23	-1.768	2.936e-12	3.078e-10
BP	Regulation of cell activation	CASP3, CTLA4, CD5, IL6, CD3E, CD4, CD40LG, NOD2, FOXP3, CD84, RASGRP1, CCR7, LAT, IL7R, UBASH3B, CD226, ZAP70, PRKCQ, CYLD, CD27, PELI1, CD274, PDCD1LG2, CD6, STAT5B, ANXA1	26	230	11.30	6.51	-1.714	3.123e-12	3.105e-10
BP	Positive regulation of leukocyte cell-cell adhesion	CD5, IL6, CD3E, CD40LG, FOXP3, RASGRP1, CCR7, IL7R, ZAP70, PRKCQ, CYLD, CD27, CD274, PDCD1LG2, CD6, STAT5B, ANXA1	17	87	19.54	11.95	-1.823	3.232e-12	3.105e-10
BP	Positive regulation of cell-cell adhesion	CD5, IL6, CD3E, CD40LG, FOXP3, RASGRP1, CCR7, IL7R, ZAP70, PRKCQ, CYLD, ITGA6, CD27, CD274, PDCD1LG2, CD6, STAT5B, ANXA1	18	101	17.82	10.72	-1.791	3.781e-12	3.488e-10
BP	Regulation of leukocyte activation	CASP3, CTLA4, CD5, IL6, CD3E, CD4, CD40LG, NOD2, FOXP3, CD84, RASGRP1, CCR7, LAT, IL7R, CD226, ZAP70, PRKCQ, CYLD, CD27, PELI1, CD274, PDCD1LG2, CD6, STAT5B, ANXA1	25	214	11.68	6.73	-1.709	4.051e-12	3.593e-10
BP	Positive regulation of cell activation	CD5, IL6, CD3E, CD40LG, NOD2, FOXP3, RASGRP1, CCR7, IL7R, CD226, ZAP70, PRKCQ, CYLD, CD27, PELI1, CD274, PDCD1LG2, CD6, STAT5B, ANXA1	20	132	15.15	8.90	-1.741	5.299e-12	4.525e-10
BP	Regulation of lymphocyte activation	CASP3, CTLA4, CD5, IL6, CD3E, CD4, CD40LG, NOD2, FOXP3, RASGRP1, CCR7, LAT, IL7R, ZAP70, PRKCQ, CYLD, CD27, PELI1, CD274, PDCD1LG2, CD6, STAT5B, ANXA1	23	183	12.57	7.25	-1.7	6.806e-12	5.605e-10
BP	Single organism cell adhesion	CASP3, CTLA4, CD5, IL6, CD3E, CD4, CD40LG, LEF1, FN1, FOXP3, SEMA4D, RASGRP1, CCR7, LAT, IL7R, UBASH3B, ZAP70, PRKCQ, CYLD, ITGA6, CD27, PELI1, CD274, PDCD1LG2, OLFM4, CD6, STAT5B, ANXA1	28	280	10.00	5.71	-1.673	8.654e-12	6.882e-10
BP	Cell activation	CASP3, CTLA4, CD5, IL6, CD3E, CD4, CD40LG, NOD2, LEF1, FOXP3, STAT3, CD84, LCP2, RASGRP1, FYN, CCR7, LAT, IL7R, UBASH3B, CD226, ZAP70, ITK, PRKCQ, CYLD, CD27, PELI1, CD274, PDCD1LG2, THEMIS, CD6, SLA2, STAT5B, ANXA1	33	393	8.40	4.80	-1.665	1.248e-11	9.59e-10
BP	Regulation of response to stimulus	CTLA4, ARNTL, IL6, CD3E, EDN1, CD4, TLR3, CD40LG, NOD2, LEF1, FASLG, FN1, FOXP3, STAT3, SPRY1, TXK, CD84, MLLT3, PIK3CG, ADAMTS3, TIAM1, CHN2, ARHGEF3, SEMA4D, CACNB3, ADTRP, LOC101105165, LCP2, RASGRP1, PRKCH, SPART, STK3, ST18, BEND6, F12, FYN, CCR7, DIXDC1, LAT, IL7R, RPS6KA3, RAPGEF2, UBASH3B, CRTAM, PAQR3, CD226, ZAP70, ITK, ZMYND11, PRKCQ, CYLD, ITGA6, DAPK1, TNFSF10, CD27, PELI3, PELI1, ZR…	76	1684	4.51	2.88	-1.852	1.669e-11	1.241e-09
BP	Single organismal cell-cell adhesion	CASP3, CTLA4, CD5, IL6, CD3E, CD4, CD40LG, LEF1, FOXP3, SEMA4D, RASGRP1, CCR7, LAT, IL7R, UBASH3B, ZAP70, PRKCQ, CYLD, ITGA6, CD27, PELI1, CD274, PDCD1LG2, CD6, STAT5B, ANXA1	26	250	10.40	5.91	-1.644	2.127e-11	1.533e-09
CC	Plasma membrane	CTLA4, CD5, IL6, CD3E, SLC16A1, CD4, CD40LG, NOD2, FASLG, ADRA1D, CYP24A1, FN1, STAT3, TGFBR3, CHRND, PIK3CG, TIAM1, ABCG1, SYTL2, ATP6V0A4, SEMA4D, CACNB3, ADTRP, LCP2, FYB1, RASGRP1, PRKCH, ADCY6, SPART, AMIGO1, GPR15, SYNE2, DYSF, FYN, CCR7, LOC101110429, LAT, CHRM5, IL7R, RAPGEF2, CRTAM, SLC3A1, SEMA6D, KCNN3, ZAP70, DOCK4, CDHR1, PRKCQ, CYLD, ICOS, ITGA6, MYO7A, DAPK1, CD27, KIRREL3, CD274, …	75	1808	4.15	2.84	-1.764	3.356e-11	2.313e-09
BP	T cell receptor signaling pathway	CD3E, FOXP3, CACNB3, LCP2, FYN, CCR7, CD226, ZAP70, ITK, CYLD, THEMIS, TESPA1	12	41	29.27	19.89	-1.874	3.411e-11	2.313e-09
BP	Antigen receptor-mediated signaling pathway	CTLA4, CD3E, FOXP3, CACNB3, LCP2, PRKCH, FYN, CCR7, CD226, ZAP70, ITK, CYLD, THEMIS, TESPA1	14	63	22.22	13.86	-1.764	4.535e-11	2.988e-09
CC	Cell periphery	CTLA4, CD5, IL6, CD3E, SLC16A1, CD4, CD40LG, NOD2, FASLG, ADRA1D, CYP24A1, FN1, STAT3, TGFBR3, CHRND, PIK3CG, TIAM1, ABCG1, SYTL2, ATP6V0A4, SEMA4D, CACNB3, ADTRP, LCP2, FYB1, RASGRP1, PRKCH, ADCY6, SPART, AMIGO1, GPR15, SYNE2, DYSF, FYN, CCR7, LOC101110429, LAT, CHRM5, IL7R, RAPGEF2, CRTAM, SLC3A1, SEMA6D, KCNN3, ZAP70, DOCK4, CDHR1, PRKCQ, CYLD, CYTIP, ICOS, ITGA6, MYO7A, DAPK1, CD27, KIRREL3, …	76	1868	4.07	2.79	-1.758	6.012e-11	3.851e-09
BP	Cell adhesion	CASP3, CTLA4, CD5, IL6, CD3E, CD4, CD40LG, LEF1, FN1, FOXP3, LMO7, TIAM1, SEMA4D, RASGRP1, AMIGO1, CCR7, LAT, IL7R, UBASH3B, ZAP70, CDHR1, PRKCQ, CYLD, CYTIP, ITGA6, SLK, CD27, KIRREL3, PELI1, CD274, PDCD1LG2, LAMA2, CDH20, UTRN, PDE3B, OLFM4, CD6, STAT5B, ANXA1	39	572	6.82	3.90	-1.631	8.2e-11	5.111e-09
CC	Plasma membrane part	CTLA4, CD5, IL6, CD3E, SLC16A1, CD4, CD40LG, NOD2, FASLG, FN1, TGFBR3, CHRND, TIAM1, ABCG1, SYTL2, ATP6V0A4, SEMA4D, CACNB3, ADTRP, LCP2, AMIGO1, SYNE2, DYSF, CCR7, LOC101110429, LAT, CHRM5, IL7R, RAPGEF2, SLC3A1, ZAP70, CDHR1, PRKCQ, CYLD, ICOS, ITGA6, MYO7A, CD27, CD274, TNIK, ESYT2, ABCA1, MPP7, UTRN, CD6, ANXA1	46	828	5.56	3.48	-1.599	9.115e-11	5.531e-09
BP	Biological adhesion	CASP3, CTLA4, CD5, IL6, CD3E, CD4, CD40LG, LEF1, FN1, FOXP3, LMO7, TIAM1, SEMA4D, RASGRP1, AMIGO1, CCR7, LAT, IL7R, UBASH3B, ZAP70, CDHR1, PRKCQ, CYLD, CYTIP, ITGA6, SLK, CD27, KIRREL3, PELI1, CD274, PDCD1LG2, LAMA2, CDH20, UTRN, PDE3B, OLFM4, CD6, STAT5B, ANXA1	39	578	6.75	3.85	-1.622	1.122e-10	6.633e-09
BP	Positive regulation of cell adhesion	CD5, IL6, CD3E, CD40LG, FN1, FOXP3, RASGRP1, CCR7, IL7R, ZAP70, PRKCQ, CYLD, ITGA6, CD27, CD274, PDCD1LG2, UTRN, OLFM4, CD6, STAT5B, ANXA1	21	182	11.54	6.50	-1.557	3.028e-10	1.719e-08
BP	Immune response-activating cell surface receptor signaling pathway	CTLA4, CD3E, FOXP3, CACNB3, LCP2, PRKCH, FYN, CCR7, CD226, ZAP70, ITK, CYLD, THEMIS, TESPA1	14	72	19.44	11.69	-1.65	3.056e-10	1.719e-08
BP	Cell-cell adhesion	CASP3, CTLA4, CD5, IL6, CD3E, CD4, CD40LG, LEF1, FOXP3, SEMA4D, RASGRP1, CCR7, LAT, IL7R, UBASH3B, ZAP70, CDHR1, PRKCQ, CYLD, ITGA6, CD27, KIRREL3, PELI1, CD274, PDCD1LG2, CDH20, CD6, STAT5B, ANXA1	29	353	8.22	4.59	-1.544	4.305e-10	2.363e-08
BP	Positive regulation of signal transduction	ARNTL, IL6, CD3E, EDN1, CD4, TLR3, CD40LG, NOD2, FASLG, STAT3, TXK, MLLT3, PIK3CG, ADAMTS3, SEMA4D, RASGRP1, PRKCH, STK3, ST18, FYN, CCR7, DIXDC1, LAT, IL7R, RAPGEF2, CD226, ZAP70, CYLD, TNFSF10, CD27, PELI1, ZRANB1, TNIK, IKBKE, AKT3, AGT, PDCD4, TESPA1, SLA2, SLA, LMO3	41	663	6.18	3.52	-1.592	5.015e-10	2.69e-08
BP	T cell differentiation	CTLA4, CD3E, CD4, LEF1, FOXP3, STAT3, RASGRP1, CCR7, IL7R, ZAP70, ITK, CYLD, CD27, THEMIS, STAT5B, ANXA1	16	106	15.09	8.68	-1.554	8.282e-10	4.341e-08
BP	Positive regulation of immune response	CTLA4, CD3E, TLR3, NOD2, FOXP3, TXK, CACNB3, LCP2, RASGRP1, PRKCH, FYN, CCR7, RPS6KA3, CRTAM, CD226, ZAP70, ITK, PRKCQ, CYLD, PELI1, THEMIS, TESPA1, STAT5B, ANXA1	24	256	9.38	5.20	-1.5	1.148e-09	5.881e-08
BP	Positive regulation of cell communication	ARNTL, IL6, CD3E, EDN1, CD4, TLR3, CD40LG, NOD2, FASLG, STAT3, TXK, MLLT3, PIK3CG, ADAMTS3, SEMA4D, RASGRP1, PRKCH, STK3, ST18, FYN, CCR7, DIXDC1, LAT, IL7R, RAPGEF2, CD226, ZAP70, CYLD, TNFSF10, CD27, PELI1, ZRANB1, TNIK, IKBKE, LAMA2, AKT3, AGT, PDCD4, TESPA1, SLA2, SLA, LMO3	42	711	5.91	3.35	-1.575	1.204e-09	6.037e-08
BP	Lymphocyte proliferation	CASP3, CTLA4, IL6, CD3E, CD40LG, LEF1, FOXP3, FYN, IL7R, ZAP70, PRKCQ, PELI1, CD274, PDCD1LG2, CD6, STAT5B, ANXA1	17	125	13.60	7.71	-1.521	1.272e-09	6.243e-08
BP	Positive regulation of signaling	ARNTL, IL6, CD3E, EDN1, CD4, TLR3, CD40LG, NOD2, FASLG, STAT3, TXK, MLLT3, PIK3CG, ADAMTS3, SEMA4D, RASGRP1, PRKCH, STK3, ST18, FYN, CCR7, DIXDC1, LAT, IL7R, RAPGEF2, CD226, ZAP70, CYLD, TNFSF10, CD27, PELI1, ZRANB1, TNIK, IKBKE, LAMA2, AKT3, AGT, PDCD4, TESPA1, SLA2, SLA, LMO3	42	714	5.88	3.34	-1.572	1.369e-09	6.579e-08
BP	Regulation of immune response	CTLA4, CD3E, TLR3, NOD2, FOXP3, TXK, CD84, CACNB3, LCP2, RASGRP1, PRKCH, FYN, CCR7, IL7R, RPS6KA3, CRTAM, CD226, ZAP70, ITK, PRKCQ, CYLD, PELI1, THEMIS, TESPA1, STAT5B, ANXA1, SAMHD1	27	325	8.31	4.60	-1.498	1.44e-09	6.657e-08
BP	Mononuclear cell proliferation	CASP3, CTLA4, IL6, CD3E, CD40LG, LEF1, FOXP3, FYN, IL7R, ZAP70, PRKCQ, PELI1, CD274, PDCD1LG2, CD6, STAT5B, ANXA1	17	126	13.49	7.64	-1.514	1.443e-09	6.657e-08
Key
BP: Biological process
CC: Cellular component
S: Significantly differentially expressed genes
N: Total number of genes in term
S/N (%): Percentage of genes identified as significant within term
OR: Odds ratio
Z-score: (up regulated genes-down regulated genes) / (term size)2
p-value: Raw (unadjusted) p-value
p-value (adjusted): FDR adjusted p-value (Benjamini-Hochberg procedure)

## Sheet: Genes
Table S2B. Genes present in the pathways negatively correlated with worm burden at p <0.01
ANXA1
ARNTL
ADAMTS3
ABCA1
AGT
ADRA1D
ARHGEF3
ARL14
ADCY6
ARHGAP22
AKT3
ABCG1
ATP6V0A4
ADTRP
AMIGO1
BEND6
CASP3
CTLA4
CD5
CD3E
CD4
CD40LG
CCR7
CYLD
CD27
CD274
CD6
CYTIP
CD84
CACNB3
CD226
CHRND
CSF2RA
CHN2
CHRM5
CYP24A1
CDHR1
CDH20
CPNE6
CNMD
CRTAM
DIXDC1
DAPK1
DOCK4
DOCK10
DYSF
DISP3
EVI2B
EDN1
E2F7
EHBP1
ESYT2
FOXP3
FYN
FN1
FASLG
FLT3
FYB1
F12
GPR161
GPR15
GRK3
GPR171
IL6
IL7R
ITK
ITGA6
IQGAP2
IKBKE
ICOS
LOC101102230
LOC101110429
LOC101105165
LOC101106767
LOC101122356
LMO3
KCNN3
KIRREL3
KIF13B
LEF1
LAT
LMO7
LAMA2
LCP2
MLLT3
MYO7A
MGST2
MPP7
NOD2
NRP2
OLFM4
PRKCQ
PELI1
PDCD1LG2
PDE3B
PRKCH
PELI3
PDK4
PDCD4
PPP2R5C
PIK3CG
PITPNC1
PAQR3
PTGDR
PTPRE
PLAC8
RASGRP1
RPS6KA3
RAPGEF2
RCAN3
RASSF4
STAT3
SLA2
STAT5B
SEMA4D
SLK
STAT5A
SPRY1
SPART
STK3
ST18
SLC16A1
SGPL1
SLA
SYTL2
SYNE2
SLC3A1
SEMA6D
SLC7A6
SLC26A11
SAMHD1
STXBP5
THEMIS
TLR3
TXK
TESPA1
TGFBR3
TIPARP
TNFSF10
TIAM1
TNIK
TRIM21
UBASH3B
UTRN
VASH2
ZAP70
ZMYND11
ZRANB1
